# Supplementary material for: ﻿The solitary wasp genus Orancistrocerus from Vietnam, with descriptions of two new species (Hymenoptera, Vespidae, Eumeninae)
Source: Zookeys. 2024 Mar 1;1193:95–110. doi: 10.3897/zookeys.1193.116087 (PMC10924168; doi:10.3897/zookeys.1193.116087)
Supplement: XML Treatment for Orancistrocerus [file zookeys.1193.116087-treatment1.xml]

<!DOCTYPE tp:taxon-treatment
  PUBLIC "-//TaxonX//DTD Taxonomic Treatment Publishing DTD v0 20100105//EN" "tax-treatment-NSO.dtd">
<tp:taxon-treatment xmlns:tp="http://www.plazi.org/taxpub"><tp:treatment-meta><kwd-group><label>Taxon classification</label><kwd>
              <named-content content-type="kingdom">Animalia</named-content>
            </kwd><kwd>
              <named-content content-type="order">Hymenoptera</named-content>
            </kwd><kwd>
              <named-content content-type="family">Vespidae</named-content>
            </kwd></kwd-group><mixed-citation publication-type="journal"><person-group><name><surname>Nguyen</surname><given-names>Lien Thi Phuong</given-names></name><name><surname>Nguyen</surname><given-names>Anh D.</given-names></name><name><surname>Dang</surname><given-names>Hoa T.</given-names></name></person-group><article-title>﻿The solitary wasp genus <italic><tp:taxon-name><tp:taxon-name-part taxon-name-part-type="genus" reg="Orancistrocerus">Orancistrocerus</tp:taxon-name-part></tp:taxon-name></italic> from Vietnam, with descriptions of two new species (<tp:taxon-name><tp:taxon-name-part taxon-name-part-type="order">Hymenoptera</tp:taxon-name-part></tp:taxon-name>, <tp:taxon-name><tp:taxon-name-part taxon-name-part-type="family">Vespidae</tp:taxon-name-part></tp:taxon-name>, <tp:taxon-name><tp:taxon-name-part taxon-name-part-type="subfamily">Eumeninae</tp:taxon-name-part></tp:taxon-name>)</article-title><source>Zookeys</source><day>01</day><month>03</month><year>2024</year><volume>1193</volume><fpage>95</fpage><lpage>110</lpage><pub-id pub-id-type="doi">10.3897/zookeys.1193.116087</pub-id></mixed-citation></tp:treatment-meta><tp:nomenclature><label>﻿Genus</label><tp:taxon-name>
            <object-id xmlns:xlink="http://www.w3.org/1999/xlink" content-type="arpha" xlink:type="simple">905B6665-D9D3-5053-A339-2B5E50FBC5FC</object-id>
            <tp:taxon-name-part taxon-name-part-type="genus" reg="Orancistrocerus">Orancistrocerus</tp:taxon-name-part>
          </tp:taxon-name><tp:taxon-authority>van der Vecht, 1963</tp:taxon-authority><tp:nomenclature-citation-list><tp:nomenclature-citation><tp:taxon-name>
                <tp:taxon-name-part taxon-name-part-type="genus" reg="Orancistrocerus">Orancistrocerus</tp:taxon-name-part>
              </tp:taxon-name><comment>van der Vecht, 1963: 58, 99. Type species: <tp:taxon-name><tp:taxon-name-part taxon-name-part-type="genus" reg="Odynerus">Odynerus</tp:taxon-name-part><tp:taxon-name-part taxon-name-part-type="species" reg="drewseni">drewseni</tp:taxon-name-part></tp:taxon-name> de Saussure, 1857, by original designation.</comment></tp:nomenclature-citation></tp:nomenclature-citation-list></tp:nomenclature><tp:treatment-sec sec-type="diagnosis" id="SECID0EIGAC"><title>Diagnosis.</title><p>Anterior surface of pronotum without pits or foveae. Tegula not evenly rounded posteriorly, emarginate adjoining parategula and often shorter than the latter. Axillary fossa in dorsal view much narrower than long, slit-like. Propodeum without deep fossae, submarginal carina and valvula not protruding; propodeal dorsum not forming raised shelf-like area behind metanotum. Metasomal terga with short apical lamellae; TI transversely carinate, without broad longitudinal median furrow posterior to carina, long, dorsal surface ~2× or less as wide as long. Male antenna hooked apically.</p></tp:treatment-sec><tp:treatment-sec sec-type="Generic relationships" id="SECID0ENGAC"><title>Generic relationships.</title><p><italic><tp:taxon-name><tp:taxon-name-part taxon-name-part-type="genus" reg="Orancistrocerus">Orancistrocerus</tp:taxon-name-part></tp:taxon-name></italic> is a small genus, currently with five species and with four valid subspecies in <italic><tp:taxon-name><tp:taxon-name-part taxon-name-part-type="genus" reg="Orancistrocerus">O.</tp:taxon-name-part><tp:taxon-name-part taxon-name-part-type="species" reg="aterrimus">aterrimus</tp:taxon-name-part></tp:taxon-name></italic>, which is widely distributed from India to China, including Laos and Vietnam. The second most widely distributed species, <italic><tp:taxon-name><tp:taxon-name-part taxon-name-part-type="genus" reg="Odynerus">O.</tp:taxon-name-part><tp:taxon-name-part taxon-name-part-type="species" reg="drewseni">drewseni</tp:taxon-name-part></tp:taxon-name></italic>, with three subspecies, is distributed in several tropical climatic zones of China (including Taiwan), Japan, and Laos, while the two subspecies of <italic><tp:taxon-name><tp:taxon-name-part taxon-name-part-type="genus" reg="Orancistrocerus">O.</tp:taxon-name-part><tp:taxon-name-part taxon-name-part-type="species" reg="bicoloripennis">bicoloripennis</tp:taxon-name-part></tp:taxon-name></italic> is distributed only in Malaysia and Indonesia. <italic><tp:taxon-name><tp:taxon-name-part taxon-name-part-type="genus" reg="Orancistrocerus">Orancistrocerus</tp:taxon-name-part><tp:taxon-name-part taxon-name-part-type="species" reg="moelleri">moelleri</tp:taxon-name-part></tp:taxon-name></italic>, with two subspecies, is recorded from South China, northern India adjacent to South China, and Myanmar (<xref ref-type="bibr" rid="B15">van der Vecht 1963</xref>; <xref ref-type="bibr" rid="B6">Giordani Soika 1973</xref>; <xref ref-type="bibr" rid="B13">Tan et al. 2018</xref>). The remaining species, <italic><tp:taxon-name><tp:taxon-name-part taxon-name-part-type="genus" reg="Orancistrocerus">O.</tp:taxon-name-part><tp:taxon-name-part taxon-name-part-type="species" reg="altus">altus</tp:taxon-name-part></tp:taxon-name></italic>, <italic><tp:taxon-name><tp:taxon-name-part taxon-name-part-type="genus" reg="Orancistrocerus">O.</tp:taxon-name-part><tp:taxon-name-part taxon-name-part-type="species" reg="thanghen">thanghen</tp:taxon-name-part></tp:taxon-name></italic> sp. nov., and <italic><tp:taxon-name><tp:taxon-name-part taxon-name-part-type="genus" reg="Orancistrocerus">O.</tp:taxon-name-part><tp:taxon-name-part taxon-name-part-type="species" reg="thanhnhat">thanhnhat</tp:taxon-name-part></tp:taxon-name></italic> sp. nov., are known only from northern Vietnam, but it is assumed that these also occur in southern China as the type localities border that region. More interestingly, all three Vietnamese species have been found only in limestone areas.</p><p><xref ref-type="bibr" rid="B15">Van der Vecht (1963)</xref> established the genus <italic><tp:taxon-name><tp:taxon-name-part taxon-name-part-type="genus" reg="Orancistrocerus">Orancistrocerus</tp:taxon-name-part></tp:taxon-name></italic> but did not discuss any similarities or relationships between <italic><tp:taxon-name><tp:taxon-name-part taxon-name-part-type="genus" reg="Orancistrocerus">Orancistrocerus</tp:taxon-name-part></tp:taxon-name></italic> and other eumenine genera. Recently, a phylogenetic tree showing relationships within the subfamily <tp:taxon-name><tp:taxon-name-part taxon-name-part-type="subfamily">Eumeninae</tp:taxon-name-part></tp:taxon-name> was provided based on molecular data (<xref ref-type="bibr" rid="B10">Luo et al. 2022</xref>), and in that study, <italic><tp:taxon-name><tp:taxon-name-part taxon-name-part-type="genus" reg="Orancistrocerus">Orancistrocerus</tp:taxon-name-part></tp:taxon-name></italic> is closely related to <italic><tp:taxon-name><tp:taxon-name-part taxon-name-part-type="genus" reg="Euodynerus">Euodynerus</tp:taxon-name-part></tp:taxon-name></italic>. Morphological similarities of these two genera are as follows: metasoma not petiolate; fore wing with second submarginal cell not petiolate; propodeum without deep fossae; metanotum without tubercles; anterior surface of pronotum without pits or foveae. TI transversely carinate is a character to separate <italic><tp:taxon-name><tp:taxon-name-part taxon-name-part-type="genus" reg="Orancistrocerus">Orancistrocerus</tp:taxon-name-part></tp:taxon-name></italic> from <italic><tp:taxon-name><tp:taxon-name-part taxon-name-part-type="genus" reg="Euodynerus">Euodynerus</tp:taxon-name-part></tp:taxon-name></italic> (TI not carinate in <italic><tp:taxon-name><tp:taxon-name-part taxon-name-part-type="genus" reg="Euodynerus">Euodynerus</tp:taxon-name-part></tp:taxon-name></italic>). In the phylogenetic tree by <xref ref-type="bibr" rid="B10">Luo et al. (2022)</xref>, <italic><tp:taxon-name><tp:taxon-name-part taxon-name-part-type="genus" reg="Orancistrocerus">Orancistrocerus</tp:taxon-name-part></tp:taxon-name></italic> and <italic><tp:taxon-name><tp:taxon-name-part taxon-name-part-type="genus" reg="Pararrhynchium">Pararrhynchium</tp:taxon-name-part></tp:taxon-name></italic> are not closely related, but they are very similar to each other in morphology, owing to the metasoma not petiolate, forewing with second submarginal cell not petiolate, metanotum without tubercles, anterior face of pronotum without pits or foveae, propodeum with submarginal carina and valvula not produced, TI transversely carinate, axillary fossa narrower than long, slit-like, tegula not exceeding parategula, and male antenna hooked apically. <italic><tp:taxon-name><tp:taxon-name-part taxon-name-part-type="genus" reg="Orancistrocerus">Orancistrocerus</tp:taxon-name-part></tp:taxon-name></italic> differs from <italic><tp:taxon-name><tp:taxon-name-part taxon-name-part-type="genus" reg="Pararrhynchium">Pararrhynchium</tp:taxon-name-part></tp:taxon-name></italic> in having the propodeal dorsum not forming a shelf-like area behind the metanotum and the metasomal terga with short apical borders (propodeal dorsum usually forming a shelf-like area behind the metanotum more than one ocellar diameter long; metasomal terga usually with some well-developed apical lamellae in <italic><tp:taxon-name><tp:taxon-name-part taxon-name-part-type="genus" reg="Pararrhynchium">Pararrhynchium</tp:taxon-name-part></tp:taxon-name></italic>). The genus <italic><tp:taxon-name><tp:taxon-name-part taxon-name-part-type="genus" reg="Malayepipona">Malayepipona</tp:taxon-name-part></tp:taxon-name></italic> was not included by <xref ref-type="bibr" rid="B10">Luo et al. (2022)</xref>, but, based on a study of the Vietnamese material, <italic><tp:taxon-name><tp:taxon-name-part taxon-name-part-type="genus" reg="Orancistrocerus">Orancistrocerus</tp:taxon-name-part></tp:taxon-name></italic> is morphologically also similar to <italic><tp:taxon-name><tp:taxon-name-part taxon-name-part-type="genus" reg="Malayepipona">Malayepipona</tp:taxon-name-part></tp:taxon-name></italic> in the shape of the mesosoma, propodeum, and metasoma in dorsal view, in having the first metasomal tergum angular in profile, and TI with the anterior portion separated from the horizontal part by a more or less distinct transverse ridge. These two genera can be distinguished in having the tegula not exceeding the parategula, axillary fossa in dorsal view much narrower than long, slit-like in <italic><tp:taxon-name><tp:taxon-name-part taxon-name-part-type="genus" reg="Orancistrocerus">Orancistrocerus</tp:taxon-name-part></tp:taxon-name></italic> (tegula at least equaling parategula posteriorly; axillary fossa in dorsal view not slit-like, oval in <italic><tp:taxon-name><tp:taxon-name-part taxon-name-part-type="genus" reg="Malayepipona">Malayepipona</tp:taxon-name-part></tp:taxon-name></italic>).</p></tp:treatment-sec><tp:treatment-sec sec-type="Origin of genus" id="SECID0EBOAC"><title>Origin of genus.</title><p>Even if there is no existing hypothesis on biogeographic history of <italic><tp:taxon-name><tp:taxon-name-part taxon-name-part-type="genus" reg="Orancistrocerus">Orancistrocerus</tp:taxon-name-part></tp:taxon-name></italic>, our working hypothesis is that these species may have originated in the Himalayas running between China and India, perhaps during episodes of orogeny, then dispersed into South China and northern India as well as Southeast Asia, including Vietnam, Myanmar, Malaysia, and Indonesia. Naturally, a comprehensive revision and phylogenetic analysis are needed to test this hypothesis and establish a robust estimate for the complex biogeographic history of <italic><tp:taxon-name><tp:taxon-name-part taxon-name-part-type="genus" reg="Orancistrocerus">Orancistrocerus</tp:taxon-name-part></tp:taxon-name></italic> and other Asiatic <tp:taxon-name><tp:taxon-name-part taxon-name-part-type="subfamily">Eumeninae</tp:taxon-name-part></tp:taxon-name>.</p></tp:treatment-sec><ref-list><ref id="B15"><mixed-citation xmlns:xlink="http://www.w3.org/1999/xlink" xlink:type="simple"><person-group><name name-style="western"><surname>van der Vecht</surname><given-names>J</given-names></name></person-group> (<year>1963</year>) <article-title>Studies on Indo-Australian and East-Asiatic <tp:taxon-name><tp:taxon-name-part taxon-name-part-type="family">Eumenidae</tp:taxon-name-part></tp:taxon-name> (<tp:taxon-name><tp:taxon-name-part taxon-name-part-type="order">Hymenoptera</tp:taxon-name-part></tp:taxon-name>, <tp:taxon-name><tp:taxon-name-part taxon-name-part-type="superfamily">Vespoidea</tp:taxon-name-part></tp:taxon-name>).</article-title><source>Zoölogische Verhandelingen</source><volume>60</volume>: <fpage>3</fpage>–<lpage>113</lpage>.</mixed-citation></ref><ref id="B6"><mixed-citation xmlns:xlink="http://www.w3.org/1999/xlink" xlink:type="simple"><person-group><name name-style="western"><surname>Giordani Soika</surname><given-names>A</given-names></name></person-group> (<year>1973</year>) <article-title>Notulae vespidologicae 35. Descrizione di nuovi eumenidi.</article-title><source>Bollettino del Museo Civico di Storia Naturale di Venezia</source><volume>24</volume>: <fpage>97</fpage>–<lpage>131</lpage>.</mixed-citation></ref><ref id="B13"><mixed-citation xmlns:xlink="http://www.w3.org/1999/xlink" xlink:type="simple"><person-group><name name-style="western"><surname>Tan</surname><given-names>J-L</given-names></name><name name-style="western"><surname>Carpenter</surname><given-names>JM</given-names></name><name name-style="western"><surname>van Achterberg</surname><given-names>C</given-names></name></person-group> (<year>2018</year>) <article-title>An illustrated key to the genera of <tp:taxon-name><tp:taxon-name-part taxon-name-part-type="subfamily">Eumeninae</tp:taxon-name-part></tp:taxon-name> from China, with a checklist of species (<tp:taxon-name><tp:taxon-name-part taxon-name-part-type="order">Hymenoptera</tp:taxon-name-part></tp:taxon-name>, <tp:taxon-name><tp:taxon-name-part taxon-name-part-type="family">Vespidae</tp:taxon-name-part></tp:taxon-name>).</article-title><source>ZooKeys</source><volume>740</volume>: <fpage>109</fpage>–<lpage>149</lpage>. <ext-link xlink:href="10.3897/zookeys.740.22654" ext-link-type="doi" xlink:type="simple">https://doi.org/10.3897/zookeys.740.22654</ext-link></mixed-citation></ref><ref id="B10"><mixed-citation xmlns:xlink="http://www.w3.org/1999/xlink" xlink:type="simple"><person-group><name name-style="western"><surname>Luo</surname><given-names>L</given-names></name><name name-style="western"><surname>Carpenter</surname><given-names>JM</given-names></name><name name-style="western"><surname>Chen</surname><given-names>B</given-names></name><name name-style="western"><surname>Li</surname><given-names>T-J</given-names></name></person-group> (<year>2022</year>) <article-title>First comprehensive analysis of both mitochondrial characteristics and mitogenome-based phylogenetics in the subfamily <tp:taxon-name><tp:taxon-name-part taxon-name-part-type="subfamily">Eumeninae</tp:taxon-name-part></tp:taxon-name> (<tp:taxon-name><tp:taxon-name-part taxon-name-part-type="order">Hymenoptera</tp:taxon-name-part></tp:taxon-name>: <tp:taxon-name><tp:taxon-name-part taxon-name-part-type="family">Vespidae</tp:taxon-name-part></tp:taxon-name>).</article-title><source>Insects</source><volume>13</volume>(<issue>6</issue>): <fpage>529</fpage>. <ext-link xlink:href="10.3390/insects13060529" ext-link-type="doi" xlink:type="simple">https://doi.org/10.3390/insects13060529</ext-link></mixed-citation></ref></ref-list></tp:taxon-treatment>
