# Supplementary material for: ﻿The solitary wasp genus Orancistrocerus from Vietnam, with descriptions of two new species (Hymenoptera, Vespidae, Eumeninae)
Source: Zookeys. 2024 Mar 1;1193:95–110. doi: 10.3897/zookeys.1193.116087 (PMC10924168; doi:10.3897/zookeys.1193.116087)
Supplement: XML Treatment for Orancistrocerus aterrimus [file zookeys.1193.116087-treatment4.xml]

<!DOCTYPE tp:taxon-treatment
  PUBLIC "-//TaxonX//DTD Taxonomic Treatment Publishing DTD v0 20100105//EN" "tax-treatment-NSO.dtd">
<tp:taxon-treatment xmlns:tp="http://www.plazi.org/taxpub"><tp:treatment-meta><kwd-group><label>Taxon classification</label><kwd>
              <named-content content-type="kingdom">Animalia</named-content>
            </kwd><kwd>
              <named-content content-type="order">Hymenoptera</named-content>
            </kwd><kwd>
              <named-content content-type="family">Vespidae</named-content>
            </kwd></kwd-group><mixed-citation publication-type="journal"><person-group><name><surname>Nguyen</surname><given-names>Lien Thi Phuong</given-names></name><name><surname>Nguyen</surname><given-names>Anh D.</given-names></name><name><surname>Dang</surname><given-names>Hoa T.</given-names></name></person-group><article-title>﻿The solitary wasp genus <italic><tp:taxon-name><tp:taxon-name-part taxon-name-part-type="genus" reg="Orancistrocerus">Orancistrocerus</tp:taxon-name-part></tp:taxon-name></italic> from Vietnam, with descriptions of two new species (<tp:taxon-name><tp:taxon-name-part taxon-name-part-type="order">Hymenoptera</tp:taxon-name-part></tp:taxon-name>, <tp:taxon-name><tp:taxon-name-part taxon-name-part-type="family">Vespidae</tp:taxon-name-part></tp:taxon-name>, <tp:taxon-name><tp:taxon-name-part taxon-name-part-type="subfamily">Eumeninae</tp:taxon-name-part></tp:taxon-name>)</article-title><source>Zookeys</source><day>01</day><month>03</month><year>2024</year><volume>1193</volume><fpage>95</fpage><lpage>110</lpage><pub-id pub-id-type="doi">10.3897/zookeys.1193.116087</pub-id></mixed-citation></tp:treatment-meta><tp:nomenclature><label>﻿</label><tp:taxon-name>
            <object-id xmlns:xlink="http://www.w3.org/1999/xlink" content-type="arpha" xlink:type="simple">05ABF654-40E4-5B9D-9D2A-0EE394EC841D</object-id>
            <tp:taxon-name-part taxon-name-part-type="genus" reg="Orancistrocerus">Orancistrocerus</tp:taxon-name-part>
            <tp:taxon-name-part taxon-name-part-type="species" reg="aterrimus">aterrimus</tp:taxon-name-part>
          </tp:taxon-name><tp:taxon-authority>(de Saussure, 1852)</tp:taxon-authority><xref ref-type="fig" rid="F4">Fig. 4A–C</xref><tp:nomenclature-citation-list><tp:nomenclature-citation><tp:taxon-name>
                <tp:taxon-name-part taxon-name-part-type="genus" reg="Odynerus">Odynerus</tp:taxon-name-part>
                <tp:taxon-name-part taxon-name-part-type="species" reg="aterrimus">aterrimus</tp:taxon-name-part>
              </tp:taxon-name><comment>de Saussure, 1852: 121 (key), 128.</comment></tp:nomenclature-citation><tp:nomenclature-citation><tp:taxon-name>
                <tp:taxon-name-part taxon-name-part-type="genus" reg="Orancistrocerus">Orancistrocerus</tp:taxon-name-part>
                <tp:taxon-name-part taxon-name-part-type="species" reg="aterrimus">aterrimus</tp:taxon-name-part>
              </tp:taxon-name><comment>(de Saussure); <xref ref-type="bibr" rid="B14">Truong et al. 2019</xref>: 599 (key).</comment></tp:nomenclature-citation></tp:nomenclature-citation-list></tp:nomenclature><tp:treatment-sec sec-type="material" id="SECID0EKVAE"><title>Material examined.</title><p>Vietnam • 1♀; Ha Giang, Dong Van; 12 July 2015; Khuat Dang Long; • 2♀; Cao Bang, Nguyen Binh, Tam Kim; <named-content xmlns:xlink="http://www.w3.org/1999/xlink" content-type="dwc:verbatimCoordinates" xlink:type="simple"><named-content content-type="geo-json" specific-use="{&#34;type&#34;:&#34;Point&#34;,&#34;coordinates&#34;:[106.029889,22.604722]}" id="NCID0ETVAE" xlink:type="simple">22°36'17"N, 106°01'47.6"E</named-content></named-content>; alt. 299 m; 18.x. 2015; • 1♀; Cao Bang, Nguyen Binh, Tran Hung Dao forest; <named-content xmlns:xlink="http://www.w3.org/1999/xlink" content-type="dwc:verbatimCoordinates" xlink:type="simple"><named-content content-type="geo-json" specific-use="{&#34;type&#34;:&#34;Point&#34;,&#34;coordinates&#34;:[106.029889,22.604722]}" id="NCID0E2VAE" xlink:type="simple">22°36'17"N, 106°01'47.6"E</named-content></named-content>; alt. 470 m; 18.x. 2015; Nguyen Thi Phuong Lien, Nguyen Dac Dai &amp; Nguyen Phuong Minh leg.; • 1♀; Cao Bang, Thanh Nhat, Ha Lang; <named-content xmlns:xlink="http://www.w3.org/1999/xlink" content-type="dwc:verbatimCoordinates" xlink:type="simple"><named-content content-type="geo-json" specific-use="{&#34;type&#34;:&#34;Point&#34;,&#34;coordinates&#34;:[106.664444,22.702500]}" id="NCID0EDWAE" xlink:type="simple">22°42'9"N, 106°39'52"E</named-content></named-content>, alt. 250 m; 19.xi.2023; Nguyen Quang Cuong &amp; Tran Thi Ngat leg.; • 2♀♀; Cao Bang, Tra Linh, Thang Hen Lake; <named-content xmlns:xlink="http://www.w3.org/1999/xlink" content-type="dwc:verbatimCoordinates" xlink:type="simple"><named-content content-type="geo-json" specific-use="{&#34;type&#34;:&#34;Point&#34;,&#34;coordinates&#34;:[106.296111,22.759167]}" id="NCID0ELWAE" xlink:type="simple">22°45'33"N, 106°17'46"E</named-content></named-content>; alt. 578 m; 4.viii.2022; Nguyen Thi Phuong Lien et al. leg.; • 2♀♀; Cao Bang, Tra Linh, Thang Hen Lake; <named-content xmlns:xlink="http://www.w3.org/1999/xlink" content-type="dwc:verbatimCoordinates" xlink:type="simple"><named-content content-type="geo-json" specific-use="{&#34;type&#34;:&#34;Point&#34;,&#34;coordinates&#34;:[106.296111,22.759167]}" id="NCID0ETWAE" xlink:type="simple">22°45'33"N, 106°17'46"E</named-content></named-content>; alt. 550 m; 18.ix.2023; Nguyen Thi Phuong Lien, Tran Thi Ngat, Nguyen Duc Anh leg.; • 4♀♀, Cao Bang, Trung Khanh, Dam Thuy, Nguom Ngao cave; <named-content xmlns:xlink="http://www.w3.org/1999/xlink" content-type="dwc:verbatimCoordinates" xlink:type="simple"><named-content content-type="geo-json" specific-use="{&#34;type&#34;:&#34;Point&#34;,&#34;coordinates&#34;:[106.370000,22.845333]}" id="NCID0E2WAE" xlink:type="simple">22°50'43.2"N, 106°22.2"E</named-content></named-content>; 19.ix.2023; Nguyen Thi Phuong Lien, Tran Thi Ngat leg.; • 1♀; Bac Kan, Cho Don, Binh Trai, Nam Xuan Lac <abbrev xmlns:xlink="http://www.w3.org/1999/xlink" xlink:title="National Park" id="ABBRID0EAXAE" xlink:type="simple">NP</abbrev>; <named-content xmlns:xlink="http://www.w3.org/1999/xlink" content-type="dwc:verbatimCoordinates" xlink:type="simple"><named-content content-type="geo-json" specific-use="{&#34;type&#34;:&#34;Point&#34;,&#34;coordinates&#34;:[108.185556,22.284722]}" id="NCID0EHXAE" xlink:type="simple">22°16'65"N, 108°11'08"E</named-content></named-content>; alt. 780 m, 12.viii.2020; Nguyen Thi Phuong Lien et al. leg.; • 1♀; Lao Cai, Sa Pa, Ban Ho, Hoang Lien <abbrev xmlns:xlink="http://www.w3.org/1999/xlink" xlink:title="National Park" id="ABBRID0EMXAE" xlink:type="simple">NP</abbrev>; 27–29.vii.2008; Nguyen Thi Phuong Lien leg.; • 1♀; Lao Cai, Bat Xat, Y Ty, Sim San, <named-content xmlns:xlink="http://www.w3.org/1999/xlink" content-type="dwc:verbatimCoordinates" xlink:type="simple"><named-content content-type="geo-json" specific-use="{&#34;type&#34;:&#34;Point&#34;,&#34;coordinates&#34;:[103.581111,22.630000]}" id="NCID0ETXAE" xlink:type="simple">22°37'48"N, 103°34'52"E</named-content></named-content>; alt. 1324 m; 2.viii.2019; Nguyen Thi Phuong Lien, Nguyen Quang Cuong, Tran Thi Ngat leg.; • 1♀; Dien Bien, Muong Fang; alt. 500 m; 23.vii.2009; Nguyen Thi Phuong Lien, Pham Huy Phong, Kojima Junichi leg.; • 1♀; Tuyen Quang, Na Hang, Na Hang <abbrev xmlns:xlink="http://www.w3.org/1999/xlink" xlink:title="National Reserve" id="ABBRID0EYXAE" xlink:type="simple">NR</abbrev>, Son Phu ranger station; <named-content xmlns:xlink="http://www.w3.org/1999/xlink" content-type="dwc:verbatimCoordinates" xlink:type="simple"><named-content content-type="geo-json" specific-use="{&#34;type&#34;:&#34;Point&#34;,&#34;coordinates&#34;:[105.409639,22.355278]}" id="NCID0E6XAE" xlink:type="simple">22°21.2'07"N, 105°24'34.7"E</named-content></named-content>; alt. 264 m, 10.vi.2015, Nguyen Thi Phuong Lien, Nguyen Dac Dai, Truong Xuan Lam leg.; • 1♂; Lang Son, Huu Lung, Cai Kinh; <named-content xmlns:xlink="http://www.w3.org/1999/xlink" content-type="dwc:verbatimCoordinates" xlink:type="simple"><named-content content-type="geo-json" specific-use="{&#34;type&#34;:&#34;Point&#34;,&#34;coordinates&#34;:[105.006722,20.527111]}" id="NCID0EHYAE" xlink:type="simple">20°31'37.6"N, 105°0'24.2"E</named-content></named-content>; alt. 86 m, 16.vii.2016; Nguyen Thi Phuong Lien, Nguyen Dac Dai, Tran Thi Ngat leg.; • 1♀; Lang Son, Huu Lung, Huu Lien, Lan Nghe, Huu Lien <abbrev xmlns:xlink="http://www.w3.org/1999/xlink" xlink:title="National Reserve" id="ABBRID0EMYAE" xlink:type="simple">NR</abbrev>; <named-content xmlns:xlink="http://www.w3.org/1999/xlink" content-type="dwc:verbatimCoordinates" xlink:type="simple"><named-content content-type="geo-json" specific-use="{&#34;type&#34;:&#34;Point&#34;,&#34;coordinates&#34;:[106.410111,21.563500]}" id="NCID0ETYAE" xlink:type="simple">21°33'48.6"N, 106°24'36.4"E</named-content></named-content>; alt. 289 m; 11.vi.2018; Nguyen Thi Phuong Lien et al. leg.; • 1♀; Bac Giang, Son Dong, An Lac, Dong Bay; <named-content xmlns:xlink="http://www.w3.org/1999/xlink" content-type="dwc:verbatimCoordinates" xlink:type="simple"><named-content content-type="geo-json" specific-use="{&#34;type&#34;:&#34;Point&#34;,&#34;coordinates&#34;:[106.941972,21.345222]}" id="NCID0E2YAE" xlink:type="simple">21°20'42.8"N, 106°56'31.1"E</named-content></named-content>; 12.viii.2012; Kojima Junichi, Nugroho Hari, Nguyen Thi Phuong Lien leg.; • 1♀; Quang Ninh, Hoanh Bo, Dong Quang; 2.viii.2013; Tran Van Tuan leg.; • 1♀; Hai Phong, Cat Hai, Cat Ba <abbrev xmlns:xlink="http://www.w3.org/1999/xlink" xlink:title="National Park" id="ABBRID0EAZAE" xlink:type="simple">NP</abbrev>, <named-content xmlns:xlink="http://www.w3.org/1999/xlink" content-type="dwc:verbatimCoordinates" xlink:type="simple"><named-content content-type="geo-json" specific-use="{&#34;type&#34;:&#34;Point&#34;,&#34;coordinates&#34;:[106.995833,20.793889]}" id="NCID0EHZAE" xlink:type="simple">20°47'38"N, 106°59'45"E</named-content></named-content>; 25.vii.2013; Nguyen Thi Phuong Lien, Nguyen Dac Dai leg.; • 1♀; Vinh Phuc, Ngoc Thanh, Me Linh; 7.vi.2001; Truong Xuan Lam leg; • 4♀♀; Ha Noi, Ba Trai, Ba Vi; 9.vii.2017; Nguyen Thi Phuong Lien, Luong Viet Tuan leg.; • 1♀; Hoa Binh, Bao Hieu, Yen Thuy; 14.vii.1999; Truong Xuan Lam leg.; 1♀; Hoa Binh, Yen Thuy; 1.v.2012; Hoang Vu Tru leg.; • 1♂; Hoa Binh, Mai Chau, Chieng Chau, Lac village; alt. 600 m; 1.vi.2008; Nguyen Thi Phuong Lien leg.; • 1♀, 1♂; Thanh Hoa, Thuong Xuan, Van Xuan, Hon Can, Xuan Lien <abbrev xmlns:xlink="http://www.w3.org/1999/xlink" xlink:title="National Park" id="ABBRID0EMZAE" xlink:type="simple">NP</abbrev>; <named-content xmlns:xlink="http://www.w3.org/1999/xlink" content-type="dwc:verbatimCoordinates" xlink:type="simple"><named-content content-type="geo-json" specific-use="{&#34;type&#34;:&#34;Point&#34;,&#34;coordinates&#34;:[105.241333,19.865417]}" id="NCID0ETZAE" xlink:type="simple">19°51'55.5"N, 105°14'28.8"E</named-content></named-content>; alt. 120 m; Nest#2012-TH-<tp:taxon-name><tp:taxon-name-part taxon-name-part-type="subfamily">Eumeninae</tp:taxon-name-part></tp:taxon-name>-01; 23.viii.2012; Nguyen Thi Phuong Lien leg.; • 1♀; Thanh Hoa, Thuong Xuan, Van Xuan, Hon Can, Xuan Lien <abbrev xmlns:xlink="http://www.w3.org/1999/xlink" xlink:title="National Park" id="ABBRID0E4ZAE" xlink:type="simple">NP</abbrev>; <named-content xmlns:xlink="http://www.w3.org/1999/xlink" content-type="dwc:verbatimCoordinates" xlink:type="simple"><named-content content-type="geo-json" specific-use="{&#34;type&#34;:&#34;Point&#34;,&#34;coordinates&#34;:[105.239111,19.874306]}" id="NCID0EE1AE" xlink:type="simple">19°52'27.5"N, 105°14'20.8"E</named-content></named-content>; alt. 110 m; 23.viii.2012; Nguyen Thi Phuong Lien leg.; • 1♀; Da Nang, Vinh Cuu, Phu Ly, Vinh An; 30.vii.2008; <abbrev xmlns:xlink="http://www.w3.org/1999/xlink" xlink:title="collectors from the Insect Systematic Department" id="ABBRID0EJ1AE" xlink:type="simple">ISD-c</abbrev> leg.; • 1♀; Dak Lak, Krong Bong, Krong Kmar, Chu Yang Sin <abbrev xmlns:xlink="http://www.w3.org/1999/xlink" xlink:title="National Park" id="ABBRID0EN1AE" xlink:type="simple">NP</abbrev>; <named-content xmlns:xlink="http://www.w3.org/1999/xlink" content-type="dwc:verbatimCoordinates" xlink:type="simple"><named-content content-type="geo-json" specific-use="{&#34;type&#34;:&#34;Point&#34;,&#34;coordinates&#34;:[108.375222,12.417444]}" id="NCID0EU1AE" xlink:type="simple">12°25'02.8"N, 108°22'30.8"E</named-content></named-content>; alt. 1081 m; 4.v.2016; Nguyen Thi Phuong Lien, Nguyen Dac Dai, Tran Thi Ngat leg.; • 2♀♀; Lam Dong, Da Lat, Bidoup Nui Ba <abbrev xmlns:xlink="http://www.w3.org/1999/xlink" xlink:title="National Park" id="ABBRID0EZ1AE" xlink:type="simple">NP</abbrev>; <named-content xmlns:xlink="http://www.w3.org/1999/xlink" content-type="dwc:verbatimCoordinates" xlink:type="simple"><named-content content-type="geo-json" specific-use="{&#34;type&#34;:&#34;Point&#34;,&#34;coordinates&#34;:[108.679972,12.182417]}" id="NCID0EA2AE" xlink:type="simple">12°10'56.7"N, 108°40'47.9"E</named-content></named-content>; alt. 1458 m; 7.v.2016; Nguyen Thi Phuong Lien, Nguyen Dac Dai, Tran Thi Ngat leg.; <abbrev xmlns:xlink="http://www.w3.org/1999/xlink" xlink:title="Insect Ecology Department, Institute of Ecology and Biological Resources" id="ABBRID0EF2AE" xlink:type="simple">IEBR</abbrev>. CHINA: • 1♀, 1♂; Tianzhu, Guizhou, viii. 2009; Wang Yang-Wen leg.; <abbrev xmlns:xlink="http://www.w3.org/1999/xlink" xlink:title="Insect Ecology Department, Institute of Ecology and Biological Resources" id="ABBRID0EJ2AE" xlink:type="simple">IEBR</abbrev>.</p><p><bold><italic>Male genitalia</italic>.</bold> As in Fig. <xref ref-type="fig" rid="F4">4A–C</xref>. Parameral spine without setae. Volsella flattened, spatulate, wide on inner aspect, without setae at top. Digitus almost parallel from near base to near apex, then gradually narrowed to apex (Fig. <xref ref-type="fig" rid="F4">4A</xref>), its surface covered with setae except glabrous at base, its inner lateral margin with some small and short tubercles at middle, serrated at base. Penis valve short, ~1.7× as long as basal apodeme (Fig. <xref ref-type="fig" rid="F4">4B</xref>), in profile apical part markedly produced into triangular lobe (Fig. <xref ref-type="fig" rid="F4">4C</xref>).</p><fig id="F4" position="float" orientation="portrait"><object-id xmlns:xlink="http://www.w3.org/1999/xlink" content-type="doi" xlink:type="simple">10.3897/zookeys.1193.116087.figure4</object-id><object-id xmlns:xlink="http://www.w3.org/1999/xlink" content-type="arpha" xlink:type="simple">96A41E63-B8C6-5DD2-9EFD-4D5C61C492BF</object-id><label>Figure 4.</label><caption><p><italic><tp:taxon-name><tp:taxon-name-part taxon-name-part-type="genus" reg="Orancistrocerus">Orancistrocerus</tp:taxon-name-part><tp:taxon-name-part taxon-name-part-type="species" reg="aterrimus">aterrimus</tp:taxon-name-part></tp:taxon-name></italic>, male <bold>A</bold> genitalia, inner aspect of paramere with volsella and digitus <bold>B</bold> aedeagus, ventral view <bold>C</bold> aedeagus, lateral view. Scale bars: 1 mm.</p></caption><graphic xmlns:xlink="http://www.w3.org/1999/xlink" xlink:href="zookeys-1193-095_article-116087__-g004.jpg" position="float" orientation="portrait" xlink:type="simple" id="oo_995427.jpg"><uri content-type="original_file" xlink:type="simple">https://binary.pensoft.net/fig/995427</uri></graphic></fig></tp:treatment-sec><tp:treatment-sec sec-type="remarks" id="SECID0EC4AE"><title>Remarks.</title><p>Four subspecies have been recognized in <italic><tp:taxon-name><tp:taxon-name-part taxon-name-part-type="genus" reg="Orancistrocerus">O.</tp:taxon-name-part><tp:taxon-name-part taxon-name-part-type="species" reg="aterrimus">aterrimus</tp:taxon-name-part></tp:taxon-name></italic>: <italic><tp:taxon-name><tp:taxon-name-part taxon-name-part-type="genus" reg="Orancistrocerus">O.</tp:taxon-name-part><tp:taxon-name-part taxon-name-part-type="species" reg="aterrimus">a.</tp:taxon-name-part><tp:taxon-name-part taxon-name-part-type="subspecies" reg="aterrimus">aterrimus</tp:taxon-name-part></tp:taxon-name></italic> from China and Vietnam; <italic><tp:taxon-name><tp:taxon-name-part taxon-name-part-type="genus" reg="Orancistrocerus">O.</tp:taxon-name-part><tp:taxon-name-part taxon-name-part-type="species" reg="aterrimus">a.</tp:taxon-name-part><tp:taxon-name-part taxon-name-part-type="subspecies" reg="erythropus">erythropus</tp:taxon-name-part></tp:taxon-name></italic> (Bingham, 1897) from India, Myanmar, Laos, and Thailand; <italic><tp:taxon-name><tp:taxon-name-part taxon-name-part-type="genus" reg="Orancistrocerus">O.</tp:taxon-name-part><tp:taxon-name-part taxon-name-part-type="species" reg="aterrimus">a.</tp:taxon-name-part><tp:taxon-name-part taxon-name-part-type="subspecies" reg="khasianus">khasianus</tp:taxon-name-part></tp:taxon-name></italic> (Cameron, 1900) from India; and <italic><tp:taxon-name><tp:taxon-name-part taxon-name-part-type="genus" reg="Orancistrocerus">O.</tp:taxon-name-part><tp:taxon-name-part taxon-name-part-type="species" reg="aterrimus">a.</tp:taxon-name-part><tp:taxon-name-part taxon-name-part-type="subspecies" reg="nigriceps">nigriceps</tp:taxon-name-part></tp:taxon-name></italic> van der Vecht, 1963 from China and Vietnam (<xref ref-type="bibr" rid="B15">van der Vecht 1963</xref>; <xref ref-type="bibr" rid="B9">Kumar and Sharma 2012</xref>; <xref ref-type="bibr" rid="B12">Selis 2018</xref>; <xref ref-type="bibr" rid="B14">Truong et al. 2019</xref>).</p><p>In Vietnam, <italic><tp:taxon-name><tp:taxon-name-part taxon-name-part-type="genus" reg="Orancistrocerus">O.</tp:taxon-name-part><tp:taxon-name-part taxon-name-part-type="species" reg="aterrimus">a.</tp:taxon-name-part><tp:taxon-name-part taxon-name-part-type="subspecies" reg="aterrimus">aterrimus</tp:taxon-name-part></tp:taxon-name></italic> has been recorded in Da Nang province by <xref ref-type="bibr" rid="B12">Selis (2018)</xref>. <italic><tp:taxon-name><tp:taxon-name-part taxon-name-part-type="genus" reg="Orancistrocerus">Orancistrocerus</tp:taxon-name-part><tp:taxon-name-part taxon-name-part-type="species" reg="aterrimus">a.</tp:taxon-name-part><tp:taxon-name-part taxon-name-part-type="subspecies" reg="nigriceps">nigriceps</tp:taxon-name-part></tp:taxon-name></italic> has been recorded from Phu Quoc Island, Kien Giang province by <xref ref-type="bibr" rid="B15">van der Vecht (1963)</xref> and <xref ref-type="bibr" rid="B14">Truong et al. (2019)</xref>. Having carefully examined specimens studied by <xref ref-type="bibr" rid="B14">Truong et al. (2019)</xref>, we found that almost all specimens identified as <italic><tp:taxon-name><tp:taxon-name-part taxon-name-part-type="genus" reg="Orancistrocerus">O.</tp:taxon-name-part><tp:taxon-name-part taxon-name-part-type="species" reg="aterrimus">a.</tp:taxon-name-part><tp:taxon-name-part taxon-name-part-type="subspecies" reg="nigriceps">nigriceps</tp:taxon-name-part></tp:taxon-name></italic> in their paper are actually <italic><tp:taxon-name><tp:taxon-name-part taxon-name-part-type="genus" reg="Orancistrocerus">O.</tp:taxon-name-part><tp:taxon-name-part taxon-name-part-type="species" reg="aterrimus">a.</tp:taxon-name-part><tp:taxon-name-part taxon-name-part-type="subspecies" reg="aterrimus">aterrimus</tp:taxon-name-part></tp:taxon-name></italic>, with color of body and wing fitting well into the description by <xref ref-type="bibr" rid="B15">van der Vecht (1963)</xref>: wings brown with violaceous effulgence, body black, a small spot on mandibles, two small inter-antennal spots, and a line at underside of scape yellow. Two males and two females have the wing base more or less clear hyaline, as the color character to separate <italic><tp:taxon-name><tp:taxon-name-part taxon-name-part-type="genus" reg="Orancistrocerus">O.</tp:taxon-name-part><tp:taxon-name-part taxon-name-part-type="species" reg="aterrimus">a.</tp:taxon-name-part><tp:taxon-name-part taxon-name-part-type="subspecies" reg="erythropus">erythropus</tp:taxon-name-part></tp:taxon-name></italic> from <italic><tp:taxon-name><tp:taxon-name-part taxon-name-part-type="genus" reg="Orancistrocerus">O.</tp:taxon-name-part><tp:taxon-name-part taxon-name-part-type="species" reg="aterrimus">a.</tp:taxon-name-part><tp:taxon-name-part taxon-name-part-type="subspecies" reg="aterrimus">aterrimus</tp:taxon-name-part></tp:taxon-name></italic> as noted by <xref ref-type="bibr" rid="B15">van der Vecht (1963)</xref>. Of those, one male from Xuan Lien <abbrev xmlns:xlink="http://www.w3.org/1999/xlink" xlink:title="National Park" id="ABBRID0EUDAG" xlink:type="simple">NP</abbrev>, Thanh Hoa province has its wings fully clear hyaline, and this male comes from the same nest (Nest #2012-TH-<tp:taxon-name><tp:taxon-name-part taxon-name-part-type="subfamily">Eumeninae</tp:taxon-name-part></tp:taxon-name>-01) as a female, but the female is colored as <italic><tp:taxon-name><tp:taxon-name-part taxon-name-part-type="genus" reg="Orancistrocerus">O.</tp:taxon-name-part><tp:taxon-name-part taxon-name-part-type="species" reg="aterrimus">a.</tp:taxon-name-part><tp:taxon-name-part taxon-name-part-type="subspecies" reg="aterrimus">aterrimus</tp:taxon-name-part></tp:taxon-name></italic> (wings brown with violaceous effulgence). Thus, the color of wing base cannot be used to separate the subspecies <italic><tp:taxon-name><tp:taxon-name-part taxon-name-part-type="genus" reg="Orancistrocerus">O.</tp:taxon-name-part><tp:taxon-name-part taxon-name-part-type="species" reg="aterrimus">a.</tp:taxon-name-part><tp:taxon-name-part taxon-name-part-type="subspecies" reg="aterrimus">aterrimus</tp:taxon-name-part></tp:taxon-name></italic> and <italic><tp:taxon-name><tp:taxon-name-part taxon-name-part-type="genus" reg="Orancistrocerus">O.</tp:taxon-name-part><tp:taxon-name-part taxon-name-part-type="species" reg="aterrimus">a.</tp:taxon-name-part><tp:taxon-name-part taxon-name-part-type="subspecies" reg="erythropus">erythropus</tp:taxon-name-part></tp:taxon-name></italic>, and, thus, we synonymize <italic><tp:taxon-name><tp:taxon-name-part taxon-name-part-type="genus" reg="Orancistrocerus">O.</tp:taxon-name-part><tp:taxon-name-part taxon-name-part-type="species" reg="aterrimus">a.</tp:taxon-name-part><tp:taxon-name-part taxon-name-part-type="subspecies" reg="erythropus">erythropus</tp:taxon-name-part></tp:taxon-name></italic> with the nominate subspecies (new synonymy). One specimen examined by <xref ref-type="bibr" rid="B14">Truong et al. (2019)</xref> has subhyaline wings, but the clypeus and antennal scape were not entirely black (clypeus black with two large yellow spots laterally and one small yellow spot medially; antennal scape yellow beneath), and we cannot assign this specimen to any subspecies of <italic><tp:taxon-name><tp:taxon-name-part taxon-name-part-type="genus" reg="Orancistrocerus">O.</tp:taxon-name-part><tp:taxon-name-part taxon-name-part-type="species" reg="aterrimus">aterrimus</tp:taxon-name-part></tp:taxon-name></italic>. At the moment, two subspecies of <italic><tp:taxon-name><tp:taxon-name-part taxon-name-part-type="genus" reg="Orancistrocerus">O.</tp:taxon-name-part><tp:taxon-name-part taxon-name-part-type="species" reg="aterrimus">aterrimus</tp:taxon-name-part></tp:taxon-name></italic> are recorded in Vietnam, namely <italic><tp:taxon-name><tp:taxon-name-part taxon-name-part-type="genus" reg="Orancistrocerus">O.</tp:taxon-name-part><tp:taxon-name-part taxon-name-part-type="species" reg="aterrimus">a.</tp:taxon-name-part><tp:taxon-name-part taxon-name-part-type="subspecies" reg="aterrimus">aterrimus</tp:taxon-name-part></tp:taxon-name></italic> and <italic><tp:taxon-name><tp:taxon-name-part taxon-name-part-type="genus" reg="Orancistrocerus">O.</tp:taxon-name-part><tp:taxon-name-part taxon-name-part-type="species" reg="aterrimus">a.</tp:taxon-name-part><tp:taxon-name-part taxon-name-part-type="subspecies" reg="nigriceps">nigriceps</tp:taxon-name-part></tp:taxon-name></italic>. Due to the lack of specimens, the status is left as it is until more specimens are available to us. In this paper, all specimens examined are treated at the species level. Herein, the male genitalia of the species are described and figured for the first time (based on a male of <italic><tp:taxon-name><tp:taxon-name-part taxon-name-part-type="genus" reg="Orancistrocerus">O.</tp:taxon-name-part><tp:taxon-name-part taxon-name-part-type="species" reg="aterrimus">a.</tp:taxon-name-part><tp:taxon-name-part taxon-name-part-type="subspecies" reg="aterrimus">aterrimus</tp:taxon-name-part></tp:taxon-name></italic>).</p></tp:treatment-sec><ref-list><ref id="B14"><mixed-citation xmlns:xlink="http://www.w3.org/1999/xlink" xlink:type="simple"><person-group><name name-style="western"><surname>Truong</surname><given-names>LX</given-names></name><name name-style="western"><surname>Bozdoğan</surname><given-names>H</given-names></name><name name-style="western"><surname>Nguyen</surname><given-names>LTP</given-names></name></person-group> (<year>2019</year>) <article-title>Taxonomic studies on the genus <italic><tp:taxon-name><tp:taxon-name-part taxon-name-part-type="genus">Orancistrocerus</tp:taxon-name-part></tp:taxon-name></italic> van der Vecht, 1963 (<tp:taxon-name><tp:taxon-name-part taxon-name-part-type="order">Hymenoptera</tp:taxon-name-part></tp:taxon-name>: <tp:taxon-name><tp:taxon-name-part taxon-name-part-type="family">Vespidae</tp:taxon-name-part></tp:taxon-name>: <tp:taxon-name><tp:taxon-name-part taxon-name-part-type="subfamily">Eumeninae</tp:taxon-name-part></tp:taxon-name>) from Vietnam, with description of a new species.</article-title><source>Zootaxa</source><volume>4563</volume>(<issue>3</issue>): <fpage>595</fpage>–<lpage>599</lpage>. <ext-link xlink:href="10.11646/zootaxa.4563.3.11" ext-link-type="doi" xlink:type="simple">https://doi.org/10.11646/zootaxa.4563.3.11</ext-link></mixed-citation></ref><ref id="B15"><mixed-citation xmlns:xlink="http://www.w3.org/1999/xlink" xlink:type="simple"><person-group><name name-style="western"><surname>van der Vecht</surname><given-names>J</given-names></name></person-group> (<year>1963</year>) <article-title>Studies on Indo-Australian and East-Asiatic <tp:taxon-name><tp:taxon-name-part taxon-name-part-type="family">Eumenidae</tp:taxon-name-part></tp:taxon-name> (<tp:taxon-name><tp:taxon-name-part taxon-name-part-type="order">Hymenoptera</tp:taxon-name-part></tp:taxon-name>, <tp:taxon-name><tp:taxon-name-part taxon-name-part-type="superfamily">Vespoidea</tp:taxon-name-part></tp:taxon-name>).</article-title><source>Zoölogische Verhandelingen</source><volume>60</volume>: <fpage>3</fpage>–<lpage>113</lpage>.</mixed-citation></ref><ref id="B9"><mixed-citation xmlns:xlink="http://www.w3.org/1999/xlink" xlink:type="simple"><person-group><name name-style="western"><surname>Kumar</surname><given-names>GP</given-names></name><name name-style="western"><surname>Sharma</surname><given-names>G</given-names></name></person-group> (<year>2012</year>) <article-title>A review of the little known genus <italic><tp:taxon-name><tp:taxon-name-part taxon-name-part-type="genus">Orancistrocerus</tp:taxon-name-part></tp:taxon-name></italic> van der Vecht (<tp:taxon-name><tp:taxon-name-part taxon-name-part-type="order">Hymenoptera</tp:taxon-name-part></tp:taxon-name>: <tp:taxon-name><tp:taxon-name-part taxon-name-part-type="family">Vespidae</tp:taxon-name-part></tp:taxon-name>: <tp:taxon-name><tp:taxon-name-part taxon-name-part-type="subfamily">Eumeninae</tp:taxon-name-part></tp:taxon-name>) from the Indian subcontinent.</article-title><source><tp:taxon-name><tp:taxon-name-part taxon-name-part-type="superclass">Hexapoda</tp:taxon-name-part></tp:taxon-name>, <tp:taxon-name><tp:taxon-name-part taxon-name-part-type="class">Insecta</tp:taxon-name-part></tp:taxon-name> Indica</source><volume>19</volume>(<issue>2</issue>): <fpage>14</fpage>–<lpage>22</lpage>.</mixed-citation></ref><ref id="B12"><mixed-citation xmlns:xlink="http://www.w3.org/1999/xlink" xlink:type="simple"><person-group><name name-style="western"><surname>Selis</surname><given-names>M</given-names></name></person-group> (<year>2018</year>) <article-title>Additions to the knowledge of solitary wasps (<tp:taxon-name><tp:taxon-name-part taxon-name-part-type="order">Hymenoptera</tp:taxon-name-part></tp:taxon-name>: <tp:taxon-name><tp:taxon-name-part taxon-name-part-type="family">Vespidae</tp:taxon-name-part></tp:taxon-name>: <tp:taxon-name><tp:taxon-name-part taxon-name-part-type="subfamily">Eumeninae</tp:taxon-name-part></tp:taxon-name>), with description of eight new species.</article-title><source>Zootaxa</source><volume>4403</volume>(<issue>3</issue>): <fpage>441</fpage>–<lpage>468</lpage>. <ext-link xlink:href="10.11646/zootaxa.4403.3.2" ext-link-type="doi" xlink:type="simple">https://doi.org/10.11646/zootaxa.4403.3.2</ext-link></mixed-citation></ref></ref-list></tp:taxon-treatment>
