# Supplementary material for: ﻿The solitary wasp genus Orancistrocerus from Vietnam, with descriptions of two new species (Hymenoptera, Vespidae, Eumeninae)
Source: Zookeys. 2024 Mar 1;1193:95–110. doi: 10.3897/zookeys.1193.116087 (PMC10924168; doi:10.3897/zookeys.1193.116087)
Supplement: XML Treatment for Orancistrocerus altus [file zookeys.1193.116087-treatment5.xml]

<!DOCTYPE tp:taxon-treatment
  PUBLIC "-//TaxonX//DTD Taxonomic Treatment Publishing DTD v0 20100105//EN" "tax-treatment-NSO.dtd">
<tp:taxon-treatment xmlns:tp="http://www.plazi.org/taxpub"><tp:treatment-meta><kwd-group><label>Taxon classification</label><kwd>
              <named-content content-type="kingdom">Animalia</named-content>
            </kwd><kwd>
              <named-content content-type="order">Hymenoptera</named-content>
            </kwd><kwd>
              <named-content content-type="family">Vespidae</named-content>
            </kwd></kwd-group><mixed-citation publication-type="journal"><person-group><name><surname>Nguyen</surname><given-names>Lien Thi Phuong</given-names></name><name><surname>Nguyen</surname><given-names>Anh D.</given-names></name><name><surname>Dang</surname><given-names>Hoa T.</given-names></name></person-group><article-title>﻿The solitary wasp genus <italic><tp:taxon-name><tp:taxon-name-part taxon-name-part-type="genus" reg="Orancistrocerus">Orancistrocerus</tp:taxon-name-part></tp:taxon-name></italic> from Vietnam, with descriptions of two new species (<tp:taxon-name><tp:taxon-name-part taxon-name-part-type="order">Hymenoptera</tp:taxon-name-part></tp:taxon-name>, <tp:taxon-name><tp:taxon-name-part taxon-name-part-type="family">Vespidae</tp:taxon-name-part></tp:taxon-name>, <tp:taxon-name><tp:taxon-name-part taxon-name-part-type="subfamily">Eumeninae</tp:taxon-name-part></tp:taxon-name>)</article-title><source>Zookeys</source><day>01</day><month>03</month><year>2024</year><volume>1193</volume><fpage>95</fpage><lpage>110</lpage><pub-id pub-id-type="doi">10.3897/zookeys.1193.116087</pub-id></mixed-citation></tp:treatment-meta><tp:nomenclature><label>﻿</label><tp:taxon-name>
            <object-id xmlns:xlink="http://www.w3.org/1999/xlink" content-type="arpha" xlink:type="simple">1046EB60-F855-5010-AFC9-4DD9A526E285</object-id>
            <tp:taxon-name-part taxon-name-part-type="genus" reg="Orancistrocerus">Orancistrocerus</tp:taxon-name-part>
            <tp:taxon-name-part taxon-name-part-type="species" reg="altus">altus</tp:taxon-name-part>
          </tp:taxon-name><tp:taxon-authority>Truong, Bozdoğan &amp; Nguyen, 2019</tp:taxon-authority><tp:nomenclature-citation-list><tp:nomenclature-citation><tp:taxon-name>
                <tp:taxon-name-part taxon-name-part-type="genus" reg="Orancistrocerus">Orancistrocerus</tp:taxon-name-part>
                <tp:taxon-name-part taxon-name-part-type="species" reg="altus">altus</tp:taxon-name-part>
              </tp:taxon-name><comment>Truong, Bozdoğan &amp; Nguyen, 2019: 596.</comment></tp:nomenclature-citation></tp:nomenclature-citation-list></tp:nomenclature><tp:treatment-sec sec-type="remarks" id="SECID0ERJAG"><title>Remarks.</title><p>The species is known only from the type locality, Huu Lien Nature Reserve, Lang Son Province, northern Vietnam.</p></tp:treatment-sec></tp:taxon-treatment>
